# Supplementary material for: Echinostoma 'revolutum' (Digenea: Echinostomatidae) species complex revisited: species delimitation based on novel molecular and morphological data gathered in Europe
Source: Parasit Vectors. 2014 Nov 27;7:520. doi: 10.1186/s13071-014-0520-8 (PMC4258292; doi:10.1186/s13071-014-0520-8)
Supplement: Additional file 1: — Summary data for nad 1 sequences of Echinostoma spp. retrieved from the GenBank. [file 13071_2014_520_MOESM1_ESM.xls]

## Sheet: Title
Electronic supplementary material for
Echinostoma ‘revolutum’ (Digenea: Echinostomatidae) species complex revisited: species delimitation based on novel molecular and morphological data gathered in Europe
Simona Georgieva1,2, Anna Faltýnková1, Rebecca Brown1,3, Isabel Blasco-Costa1,4, Miroslava Soldánová1, Jiljí Sitko5, Tomáš Scholz1 and Aneta Kostadinova1*
1Institute of Parasitology, Biology Centre of the Academy of Sciences of the Czech Republic, Branišovská 31, 370 05 České Budějovice, Czech Republic
2Faculty of Science, University of South Bohemia, Branišovská 31, 370 05 České Budějovice, Czech Republic
3College of Medical, Veterinary and Life Sciences, University of Glasgow, United Kingdom G12 8QQ
4Natural History Museum of Geneva, P.O. Box 6134, CH-1211 Geneva, Switzerland
5Komenský Museum, Horní nám. 7, 750 11 Přerov 2, Czech Republic
*Corresponding author. E-mail address: aneta.kostadinova@uv.es; kostadinova@paru.cas.cz

## Sheet: Supplementary Table S1
Supplementary Table S1 Summary data for nad1 sequences of Echinostoma spp. retrieved from GenBank
Species	Isolate	Life-cycle stage	Host	Locality	GenBank (nad1)	Note	Reference
Echinostoma revolutum (s. str.)	J5	Adult	Radix peregra/Columba livia (exp.)	Grigorevo (Bulgaria)	AY168933		Kostadinova et al. (2003)
Echinostoma revolutum (s. str.)	RPI2	Cercaria	Radix peregra	Lake Mývatn (Iceland)	KC618451	Haplotype 12	Georgieva et al. (2013)
Echinostoma revolutum (s. str.)	RPI3	Cercaria	Radix peregra	Lake Mývatn (Iceland)	KC618452	Haplotype 1	Georgieva et al. (2013)
Echinostoma revolutum (s. str.)	RPI4	Cercaria	Radix peregra	Lake Mývatn (Iceland)	KC618453	Haplotype 13	Georgieva et al. (2013)
Echinostoma revolutum (s. str.)	SPG1	Cercaria	Stagnicola palustris	Lake Hengsteysee (Germany)	KC618454	Haplotype 14	Georgieva et al. (2013)
Echinostoma revolutum (s. str.)	RAG3	Cercaria	Radix auricularia	Lake Hennetalsperre (Germany)	KC618455	Haplotype 15	Georgieva et al. (2013)
Echinostoma revolutum (s. str.)	RPG1	Cercaria	Radix peregra	Lake Hennetalsperre (Germany)	KC618456	Haplotype 16	Georgieva et al. (2013)
Echinostoma revolutum (s. str.)	RPG2	Cercaria	Radix peregra	Lake Hennetalsperre (Germany)	KC618457	Haplotype 1	Georgieva et al. (2013)
Echinostoma revolutum (s. str.)	RPG3	Cercaria	Radix peregra	Lake Hennetalsperre (Germany)	KC618458	Haplotype 17	Georgieva et al. (2013)
Echinostoma revolutum (s. str.)	RPG5	Cercaria	Radix auricularia	Lake Hennetalsperre (Germany)	KC618459	Haplotype 18	Georgieva et al. (2013)
Echinostoma revolutum (s. str.)	RPG4	Cercaria	Radix peregra	Lake Hennetalsperre (Germany)	KC618460	Haplotype 2	Georgieva et al. (2013)
Echinostoma revolutum (s. str.)	RAG4	Cercaria	Radix auricularia	Lake Hennetalsperre (Germany)	KC618461	Haplotype 19	Georgieva et al. (2013)
Echinostoma revolutum	Erev1	Adult	Lymnaea elodes/Gallus gallus f. dom. (exp.)	Indiana (USA)	GQ463056		Detwiler et al. (2010)
Echinostoma revolutum	Erev2	Adult	Lymnaea elodes/Gallus gallus f. dom. (exp.)	Indiana (USA)	GQ463057		Detwiler et al. (2010)
Echinostoma revolutum	Erev3	Adult	Lymnaea elodes/Gallus gallus f. dom. (exp.)	Indiana (USA)	GQ463058		Detwiler et al. (2010)
Echinostoma revolutum	Erev4	Adult	Lymnaea elodes/Gallus gallus f. dom. (exp.)	Indiana (USA)	GQ463059		Detwiler et al. (2010)
Echinostoma revolutum	Erev5	Adult	Lymnaea elodes/Gallus gallus f. dom. (exp.)	Indiana (USA)	GQ463060		Detwiler et al. (2010)
Echinostoma revolutum	Erev6	Adult	Lymnaea elodes/Gallus gallus f. dom. (exp.)	Indiana (USA)	GQ463061		Detwiler et al. (2010)
Echinostoma revolutum	Erev7	Cercaria	Lymnaea elodes	Indiana (USA)	GQ463062		Detwiler et al. (2010)
Echinostoma revolutum	Erev8	Cercaria	Lymnaea elodes	Indiana (USA)	GQ463063		Detwiler et al. (2010)
Echinostoma revolutum	Erev10	Cercaria	Lymnaea elodes	Indiana (USA)	GQ463065		Detwiler et al. (2010)
Echinostoma revolutum	Erev11	Cercaria	Lymnaea elodes	Indiana (USA)	GQ463066		Detwiler et al. (2010)
Echinostoma revolutum	Erev12	Cercaria	Lymnaea elodes	Indiana (USA)	GQ463067		Detwiler et al. (2010)
Echinostoma revolutum	Erev13	Adult	Lymnaea elodes/Gallus gallus f. dom. (exp.)	Indiana (USA)	GQ463068		Detwiler et al. (2010)
Echinostoma revolutum	Erev14	Cercaria	Lymnaea elodes	Indiana (USA)	GQ463069		Detwiler et al. (2010)
Echinostoma revolutum	Erev15	Adult	Lymnaea elodes/Gallus gallus f. dom. (exp.)	Indiana (USA)	GQ463070		Detwiler et al. (2010)
Echinostoma revolutum	Worm 71	Adult	Ondatra zibethicus	Virginia (USA)	JQ670862		Detwiler et al. (2012)
Echinostoma revolutum	Erev16	Cercaria	Lymnaea elodes	Indiana (USA)	GQ463071		Detwiler et al. (2010)
Echinostoma revolutum	Erev17	Cercaria	Lymnaea elodes	Indiana (USA)	GQ463072		Detwiler et al. (2010)
Echinostoma revolutum	Erev18	Cercaria	Lymnaea elodes	Indiana (USA)	GQ463073		Detwiler et al. (2010)
Echinostoma revolutum	Erev19	Adult	Lymnaea elodes/Gallus gallus f. dom. (exp.)	Indiana (USA)	GQ463074		Detwiler et al. (2010)
Echinostoma revolutum	Erev20	Adult	Lymnaea elodes/Gallus gallus f. dom. (exp.)	Indiana (USA)	GQ463075		Detwiler et al. (2010)
Echinostoma revolutum	Erev21	Cercaria	Lymnaea elodes	Indiana (USA)	GQ463076		Detwiler et al. (2010)
Echinostoma revolutum	Erev22	Adult	Lymnaea elodes/Gallus gallus f. dom. (exp.)	Indiana (USA)	GQ463077		Detwiler et al. (2010)
Echinostoma revolutum	Erev23	Adult	Lymnaea elodes/Gallus gallus f. dom. (exp.)	Indiana (USA)	GQ463078		Detwiler et al. (2010)
Echinostoma revolutum	Erev24	Adult	Lymnaea elodes/Gallus gallus f. dom. (exp.)	Indiana (USA)	GQ463079		Detwiler et al. (2010)
Echinostoma revolutum	Erev25	Adult	Lymnaea elodes/Gallus gallus f. dom. (exp.)	Indiana (USA)	GQ463080		Detwiler et al. (2010)
Echinostoma revolutum	Erev26	Cercaria	Lymnaea elodes	Indiana (USA)	GQ463081		Detwiler et al. (2010)
Echinostoma revolutum	Erev27	Adult	Lymnaea elodes/Gallus gallus f. dom. (exp.)	Indiana (USA)	GQ463082		Detwiler et al. (2010)
Echinostoma revolutum	Erev28	Cercaria	Lymnaea elodes	Indiana (USA)	GQ463083		Detwiler et al. (2010)
Echinostoma revolutum	Erev29	Cercaria	Lymnaea elodes	Indiana (USA)	GQ463084		Detwiler et al. (2010)
Echinostoma revolutum	Erev30	Cercaria	Lymnaea elodes	Indiana (USA)	GQ463085		Detwiler et al. (2010)
Echinostoma revolutum	Erev31	Cercaria	Lymnaea elodes	Indiana (USA)	GQ463086		Detwiler et al. (2010)
Echinostoma revolutum	Erev32	Cercaria	Lymnaea elodes	Indiana (USA)	GQ463087		Detwiler et al. (2010)
Echinostoma revolutum	Erev33	Cercaria	Lymnaea elodes	Indiana (USA)	GQ463088		Detwiler et al. (2010)
Echinostoma revolutum	Erev34	Adult	Lymnaea elodes/Gallus gallus f. dom. (exp.)	Indiana (USA)	GQ463089		Detwiler et al. (2010)
Echinostoma revolutum	Erev35	Cercaria	Lymnaea elodes	Indiana (USA)	GQ463090		Detwiler et al. (2010)
Echinostoma revolutum	PMeta 2	Metacercaria	Glyptophysa sp	Townsville (Australia)	AF026286	Lineage B of Detwiler et al. (2010)	Morgan & Blair (1998b)
Echinostoma revolutum	PMeta 1	Metacercaria	Glyptophysa sp.	Townsville (Australia)	AF026287	Lineage B of Detwiler et al. (2010)	Morgan & Blair (1998b)
Echinostoma revolutum	LMeta 1	Metacercaria	Austropeplea lessoni	Townsville (Australia)	AF026288	Lineage B of Detwiler et al. (2010)	Morgan & Blair (1998b)
Echinostoma revolutum		Adult?	Laboratory isolate	European strain (Germany)	AF025832		Morgan & Blair (1998a)
Echinostoma caproni	Madagascar (c); Egypt (l)	Adult?	Laboratory isolate	Madagascar	AF025837		Morgan & Blair (1998a)
Echinostoma caproni		Adult	Rattus norvegicus	Cairo (Egypt)	AJ564378		Marcilla et al. (GenBank only)
Echinostoma caproni	Cameroon (k) (=E. sp. II of Morgan & Blair (1995)	Adult?	Laboratory isolate	Cameroon	AF025838		Morgan & Blair (1998a)
Echinostoma deserticum	Echinostoma sp. I Niger	Adult?	Laboratory isolate	Niger	AF025836		Morgan & Blair (1998a)
Echinostoma friedi		Adult	Mesocricetus auratus	Valencia (Spain)	AJ564379		Marcilla et al. (GenBank only)
Echinostoma paraensei		Adult?	Laboratory isolate	Brazil	AF025834		Morgan & Blair (1998a)
Echinostoma paraensei	PCerc1	Cercaria	Glyptophysa sp.	Townsville (Australia)	AF026282		Morgan & Blair (1998b)
Echinostoma robustum/friedi	Erob/fri1	Cercaria	Lymnaea elodes	Indiana (USA)	GQ463053	Lineage A of Detwiler et al. (2010)	Detwiler et al. (2010)
Echinostoma robustum/friedi	Erob/fri2	Cercaria	Lymnaea elodes	Minnesota (USA)	GQ463054	Lineage C of Detwiler et al. (2010)	Detwiler et al. (2010)
Echinostoma robustum/friedi	Erob/fri3	Adult	Biomphalaria glabrata/Gallus gallus f. dom. (exp.)	Brazil	GQ463055	Lineage D of Detwiler et al. (2010)	Detwiler et al. (2010)
Echinostoma trivolvis		Adult?	Laboratory isolate	North America	AF025831		Morgan & Blair (1998a)
Echinostoma trivolvis	Etriv1	Cercaria	Helisoma trivolvis	Indiana (USA)	GQ463047	Lineage A of Detwiler et al. (2010)	Detwiler et al. (2010)
Echinostoma trivolvis	Etriv2	Cercaria	Helisoma trivolvis	Indiana (USA)	GQ463048	Lineage A of Detwiler et al. (2010)	Detwiler et al. (2010)
Echinostoma trivolvis	Etriv3	Adult	Adult tissue of E. revolutum of Olson et al. (2003)		GQ463049	Lineage A of Detwiler et al. (2010)	Detwiler et al. (2010)
Echinostoma trivolvis	Worm1	Adult	Ondatra zibethicus	Virginia (USA)	JQ670850	Lineage A of Detwiler et al. (2010)	Detwiler et al. (2012)
Echinostoma trivolvis	Etriv4	Cercaria	Lymnaea elodes	Indiana (USA)	GQ463050	Lineage B of Detwiler et al. (2010)	Detwiler et al. (2010)
Echinostoma trivolvis	Worm27	Adult	Ondatra zibethicus	Virginia (USA)	JQ670857	Lineage B of Detwiler et al. (2010)	Detwiler et al. (2012)
Echinostoma trivolvis	Worm28	Adult	Ondatra zibethicus	Virginia (USA)	JQ670851	Lineage B of Detwiler et al. (2010)	Detwiler et al. (2012)
Echinostoma trivolvis	Worm8	Adult	Ondatra zibethicus	Virginia (USA)	JQ670852	Lineage B of Detwiler et al. (2010)	Detwiler et al. (2012)
Echinostoma trivolvis	Worm21	Adult	Ondatra zibethicus	Virginia (USA)	JQ670853	Lineage B of Detwiler et al. (2010)	Detwiler et al. (2012)
Echinostoma trivolvis	Worm33	Adult	Ondatra zibethicus	Virginia (USA)	JQ670854	Lineage B of Detwiler et al. (2010)	Detwiler et al. (2012)
Echinostoma trivolvis	Worm31	Adult	Ondatra zibethicus	Virginia (USA)	JQ670855	Lineage B of Detwiler et al. (2010)	Detwiler et al. (2012)
Echinostoma trivolvis	Worm51	Adult	Ondatra zibethicus	Virginia (USA)	JQ670856	Lineage B of Detwiler et al. (2010)	Detwiler et al. (2012)
Echinostoma trivolvis	Worm6	Adult	Ondatra zibethicus	Virginia (USA)	JQ670858	Lineage B of Detwiler et al. (2010)	Detwiler et al. (2012)
Echinostoma trivolvis	Worm61	Adult	Ondatra zibethicus	Virginia (USA)	JQ670859	Lineage B of Detwiler et al. (2010)	Detwiler et al. (2012)
Echinostoma trivolvis	Etriv5	Adult	Ondatra zibethicus	Wisconsin (USA)	GQ463051	Lineage C of Detwiler et al. (2010)	Detwiler et al. (2010)
Echinostoma trivolvis	Etriv6	Adult	Ondatra zibethicus	Wisconsin (USA)	GQ463052	Lineage C of Detwiler et al. (2010)	Detwiler et al. (2010)
Echinostoma trivolvis	Worm2	Adult	Ondatra zibethicus	Virginia (USA)	JQ670860	Lineage C of Detwiler et al. (2010)	Detwiler et al. (2012)
Echinostoma trivolvis	Worm23	Adult	Ondatra zibethicus	Virginia (USA)	JQ670861	Lineage C of Detwiler et al. (2010)	Detwiler et al. (2012)
Echinostoma sp. IG	RAG1	Cercaria	Radix auricularia	Lake Hengsteysee (Germany)	KC618449	Haplotype 2	Georgieva et al. (2013)
Echinostoma sp. IG	RAG2	Redia	Radix auricularia	Lake Hengsteysee (Germany)	KC618450	Haplotype 3	Georgieva et al. (2013)
Echinostoma sp. IG	RPI1	Cercaria	Radix peregra	Lake Nordic House (Iceland)	KC618448	Haplotype 1	Georgieva et al. (2013)
Echinostoma sp. IG	J6	Cercaria	Radix peregra*	Lake Pwll Penarth (Wales, UK)	AY168937	Haplotype 1 (= Echinostoma cf. friedi)	Kostadinova et al. (2003)
Echinostoma sp. NZ-Ad	NZ-Ad	Adult	Branta candensis	New Zealand	AF026289		Morgan & Blair (1998b)
Hypoderaeum conoideum		Cercaria	Radix peregra	Grigorevo (Bulgaria)	AY168949		Kostadinova et al. (2003)
Echinoparyphium aconiatum	FA1	Cercaria	Lymnaea stagnalis	Pond Vehkalampi (Finland)	AY168945		Kostadinova et al. (2003)
Echinoparyphium aconiatum	FA3	Cercaria	Lymnaea stagnalis	Lake Pyykosjärvi (Finland)	AY168946		Kostadinova et al. (2003)
* Erroneously annotated in GenBank as Planorbis sp.
References
Detwiler JT, Bos DH, Minchella DJ: Revealing the secret lives of cryptic species: Examining the phylogenetic relationships of echinostome parasites in North America. Mol Phylogenet Evol 2010, 55:611–620.
Detwiler JT, Zajac AM, Minchella DJ, Belden LK: Revealing cryptic parasite diversity in a definitive host: echinostomes in muskrats. J Parasitol 2012, 98:1148–1155.
Georgieva S, Selbach C, Faltýnková A, Soldánová M, Sures B, Skírnisson K, Kostadinova A: New cryptic species of the 'revolutum' group of Echinostoma (Digenea: Echinostomatidae) revealed by molecular and morphological data. Parasit Vectors 2013, 6:64.
Kostadinova A, Herniou EA, Barrett J, Littlewood DTJ: Phylogenetic relationships of Echinostoma Rudolphi, 1809 (Digenea: Echinostomatidae) and related genera re-assessed via DNA and morphological analyses. Syst Parasitol 2003, 54:159–176.
Morgan JAT, Blair D: Relative merits of nuclear ribosomal internal transcribed spacers and mitochondrial CO1 and ND1 genes for distinguishing among Echinostoma species (Trematoda). Parasitology 1998a, 116:289–297.
Morgan JAT, Blair D: Mitochondrial ND1 gene sequences used to identify echinostome isolates from Australia and New Zealand. Int J Parasitol 1998b, 28:493–502.
